# Supplementary material for: Chromophore of an Enhanced Green Fluorescent Protein Can Play a Photoprotective Role Due to Photobleaching
Source: Int J Mol Sci. 2021 Aug 9;22(16):8565. doi: 10.3390/ijms22168565 (PMC8395242; doi:10.3390/ijms22168565)
Supplement: Supplementary file 1 [file ijms-22-08565-s001.zip]

Archive with 1 entries (1 files):
- ijms-1285451-supplementary.pdf
